# Supplementary material for: Safety and Efficacy Evaluation of Ultrasound Aspirators in Intramedullary Spinal Cord Tumors Surgery: An Experimental Study on a Swine Model
Source: Brain Sci. 2025 Jun 21;15(7):670. doi: 10.3390/brainsci15070670 (PMC12294049; doi:10.3390/brainsci15070670)
Supplement: Supplementary file 1 [file brainsci-15-00670-s001.zip]

Archive with 2 entries (2 files):
- File S1.pdf
- Video S1.mp4
